# Supplementary material for: Dearomatization of 3-Aminophenols for Synthesis of Spiro[chromane-3,1′-cyclohexane]-2′,4′-dien-6′-ones via Hydride Transfer Strategy-Enabled [5+1] Annulations
Source: Molecules. 2024 Feb 26;29(5):1012. doi: 10.3390/molecules29051012 (PMC10933846; doi:10.3390/molecules29051012)
Supplement: Supplementary file 1 [file molecules-29-01012-s001.zip]

Archive with 1 entries (1 files):
- molecules-2866037-supplementary.pdf
